# Supplementary material for: Germination Promotes Flavonoid Accumulation of Finger Millet (Eleusine coracana L.): Response Surface Optimization and Investigation of Accumulation Mechanism
Source: Plants (Basel). 2024 Aug 8;13(16):2191. doi: 10.3390/plants13162191 (PMC11360649; doi:10.3390/plants13162191)
Supplement: Supplementary file 1 [file plants-13-02191-s001.zip]

Archive with 1 entries (1 files):
- plants-3104360-supplementary.pdf
